# Supplementary material for: Unlocking the genome of the non-sourdough Kazachstania humilis MAW1: insights into inhibitory factors and phenotypic properties
Source: Microb Cell Fact. 2024 Apr 15;23:111. doi: 10.1186/s12934-024-02380-7 (PMC11017505; doi:10.1186/s12934-024-02380-7)
Supplement: Supplementary file 2 — Supplementary Material 2 [file 12934_2024_2380_MOESM2_ESM.xlsx]

## Sheet: Arkusz1
Query	Name	Bit-Score	E Value	Grade	Query coverage	% Identical Sites	Query start	Query end	Hit start	Hit end	Min Sequence Length	Max Sequence Length	Original Query Frame	Sequence Length
sp|P05469|YKP3_KLULA	tig00000028_pilon	31.5722	0.966	0.049	0.0976	0.345	66	123	526018	525869	50	58	1	956737
sp|P05469|YKP3_KLULA	tig00000071_pilon	36.1946	0.0373	0.102	0.2037	0.246	352	472	130092	130466	121	125	1	489712
sp|P05469|YKP3_KLULA	tig00006880_pilon	30.0314	2.36	0.024	0.0471	0.5	534	561	125301	125384	28	28	1	2307406
sp|P05469|YKP3_KLULA	tig00006880_pilon	29.6462	3.38	0.045	0.0909	0.315	356	409	1529415	1529573	53	54	1	2307406
sp|P05469|YKP3_KLULA	tig00006880_pilon	29.261	3.96	0.039	0.0774	0.354	106	151	428526	428669	46	48	1	2307406
sp|P09231|KEX1A_KLULA	tig00000003_pilon	743.806	0	0.695	0.7765	0.613	2	588	825796	824027	587	590	1	2170539
sp|P09231|KEX1A_KLULA	tig00000003_pilon	40.0466	0.00331	0.081	0.1627	0.365	569	691	824087	823677	123	137	1	2170539
sp|P09231|KEX1A_KLULA	tig00000027_pilon	33.4982	0.307	0.058	0.1151	0.299	148	234	62282	62506	75	87	1	1100963
sp|P09620|KEX1_YEAST	tig00000003_pilon	141.354	8.53e-38	0.502	0.5034	0.297	67	433	1712380	1713402	341	367	1	2170539
sp|P09620|KEX1_YEAST	tig00000003_pilon	34.6538	8.53e-38	0.287	0.0384	0.536	449	476	1713429	1713512	28	28	1	2170539
sp|P09620|KEX1_YEAST	tig00000003_pilon	108.227	9.64e-24	0.38	0.2606	0.379	64	253	205756	205244	171	190	1	2170539
sp|P09620|KEX1_YEAST	tig00000003_pilon	65.0846	8.9e-11	0.107	0.214	0.304	338	493	205010	204564	149	156	1	2170539
sp|P09620|KEX1_YEAST	tig00000003_pilon	31.5722	1.21	0.038	0.0768	0.357	338	393	1110945	1110781	55	56	1	2170539
sp|P09620|KEX1_YEAST	tig00000014_pilon	32.3426	0.731	0.031	0.0617	0.333	382	426	784608	784760	45	51	1	1309822
sp|P09620|KEX1_YEAST	tig00000019_pilon	33.4982	0.304	0.103	0.2058	0.234	287	436	1211180	1211716	150	179	1	1373199
sp|P09620|KEX1_YEAST	tig00000030_pilon	35.039	0.09	0.079	0.1578	0.229	314	428	726760	726419	114	115	1	1038856
sp|P09620|KEX1_YEAST	tig00000091_pilon	33.4982	0.304	0.103	0.2058	0.234	287	436	39047	38511	150	179	1	43180
sp|P09620|KEX1_YEAST	tig00006880_pilon	454.907	3.67e-128	0.576	0.6529	0.456	28	503	1901441	1902916	476	492	1	2307406
sp|P09806|RF4_KLULA	tig00000021_pilon	27.7202	9.18	0.037	0.0748	0.457	383	414	166796	166900	32	35	1	1118589
sp|P13134|KEX2_YEAST	tig00000003_pilon	848.195	0	0.698	0.7236	0.673	17	605	825766	824015	584	589	1	2170539
sp|P13134|KEX2_YEAST	tig00000003_pilon	105.531	6.37e-23	0.374	0.2506	0.486	583	786	824084	823476	203	204	1	2170539
sp|P13134|KEX2_YEAST	tig00000019_pilon	31.5722	1.31	0.024	0.0479	0.306	230	268	448025	448171	39	49	1	1373199
sp|P13134|KEX2_YEAST	tig00000027_pilon	35.8094	0.0635	0.053	0.1057	0.291	161	246	62285	62506	74	86	1	1100963
sp|P13134|KEX2_YEAST	tig00006880_pilon	30.4166	2.69	0.025	0.0504	0.293	324	364	244706	244590	39	41	1	2307406
sp|P17260|KRE1_YEAST	tig00000003_pilon	77.0258	8.43e-15	0.181	0.361	0.487	197	309	70426	70091	112	113	1	2170539
sp|P22023|KRE5_YEAST	tig00000019_pilon	30.8018	4.27	0.021	0.0418	0.297	617	673	82963	83139	57	59	1	1373199
sp|P22023|KRE5_YEAST	tig00000019_pilon	29.6462	9.2	0.019	0.0374	0.288	1253	1303	1236879	1237034	51	52	1	1373199
sp|P22023|KRE5_YEAST	tig00000091_pilon	29.6462	9.36	0.019	0.0374	0.288	1253	1303	23733	23578	51	52	1	43180
sp|P22023|KRE5_YEAST	tig00000119_pilon	30.0314	6.48	0.021	0.0418	0.362	42	98	53750	53577	57	58	1	253626
sp|P22023|KRE5_YEAST	tig00000121_pilon	447.588	0	0.482	0.4637	0.407	733	1365	168286	166385	633	634	1	384248
sp|P22023|KRE5_YEAST	tig00000121_pilon	302.753	0	0.37	0.2403	0.476	414	741	169305	168274	328	344	1	384248
sp|P22023|KRE5_YEAST	tig00000121_pilon	81.2629	0	0.295	0.0908	0.346	292	415	169652	169299	118	124	1	384248
sp|P22023|KRE5_YEAST	tig00000121_pilon	74.3294	1.89e-27	0.305	0.1092	0.318	170	318	170032	169601	144	149	1	384248
sp|P22023|KRE5_YEAST	tig00000121_pilon	67.781	1.89e-27	0.303	0.107	0.335	24	169	170475	170032	146	148	1	384248
sp|P23900|FPS1_YEAST	tig00000003_pilon	619.387	1.17e-177	0.699	0.8685	0.529	77	657	1612573	1614420	581	616	1	2170539
sp|P23900|FPS1_YEAST	tig00000003_pilon	28.8758	6.57	0.034	0.0688	0.391	253	298	134540	134665	42	46	1	2170539
sp|P23900|FPS1_YEAST	tig00000005_pilon	33.4982	0.271	0.061	0.1226	0.276	77	158	22548	22799	82	84	1	39846
sp|P23900|FPS1_YEAST	tig00000019_pilon	30.8018	1.69	0.044	0.0882	0.271	374	432	819483	819307	59	59	1	1373199
sp|P23900|FPS1_YEAST	tig00000063_pilon	30.0314	2.78	0.044	0.0882	0.333	321	379	186574	186404	57	59	1	373102
sp|P23900|FPS1_YEAST	tig00000064_pilon	31.187	1.2	0.049	0.0972	0.303	311	375	6282	6473	64	65	1	53298
sp|P23900|FPS1_YEAST	tig00006880_pilon	30.4166	2.3	0.034	0.0673	0.373	405	449	979496	979344	45	51	1	2307406
sp|P23900|FPS1_YEAST	tig00006880_pilon	29.6462	3.6	0.055	0.1106	0.269	80	153	564195	563971	74	75	1	2307406
sp|P23900|FPS1_YEAST	tig00006880_pilon	28.4906	8.3	0.032	0.0643	0.279	383	425	2057475	2057347	43	43	1	2307406
sp|P23900|FPS1_YEAST	tig00006880_pilon	28.4906	9.09	0.018	0.0359	0.333	396	419	923768	923839	24	24	1	2307406
sp|P27809|KRE2_YEAST	tig00000003_pilon	373.244	7.73e-104	0.629	0.7398	0.518	108	434	1173915	1172902	327	338	1	2170539
sp|P27809|KRE2_YEAST	tig00000003_pilon	155.606	8.73e-49	0.46	0.4208	0.374	179	364	1188505	1187921	186	195	1	2170539
sp|P27809|KRE2_YEAST	tig00000003_pilon	56.225	8.73e-49	0.31	0.1199	0.453	123	175	1188677	1188519	53	53	1	2170539
sp|P27809|KRE2_YEAST	tig00000003_pilon	51.6026	5.69e-07	0.063	0.1267	0.446	352	407	1187960	1187811	50	56	1	2170539
sp|P27809|KRE2_YEAST	tig00000010_pilon	247.669	5.64e-66	0.597	0.6946	0.389	101	407	12951	13895	307	315	1	30868
sp|P27809|KRE2_YEAST	tig00000010_pilon	197.978	5.67e-51	0.572	0.6448	0.392	126	410	27855	28694	280	285	1	30868
sp|P27809|KRE2_YEAST	tig00000019_pilon	433.335	6.96e-122	0.661	0.724	0.598	120	439	141545	140583	320	321	1	1373199
sp|P27809|KRE2_YEAST	tig00000019_pilon	295.434	2.01e-80	0.596	0.6923	0.46	116	421	1083558	1084523	306	322	1	1373199
sp|P27809|KRE2_YEAST	tig00000021_pilon	558.525	1.29e-159	0.794	0.9955	0.592	1	440	351448	350105	440	448	1	1118589
sp|P27809|KRE2_YEAST	tig00000027_pilon	28.4906	4.63	0.106	0.2127	0.24	281	374	331672	331403	90	94	1	1100963
sp|P27809|KRE2_YEAST	tig00000028_pilon	290.041	1.07e-78	0.592	0.6833	0.437	113	414	763024	762077	302	316	1	956737
sp|P27809|KRE2_YEAST	tig00000028_pilon	191.815	3.24e-49	0.63	0.7602	0.296	104	439	472509	473687	336	393	1	956737
sp|P27809|KRE2_YEAST	tig00000030_pilon	227.639	5.7e-60	0.562	0.6244	0.374	120	395	472073	471054	276	340	1	1038856
sp|P27809|KRE2_YEAST	tig00006880_pilon	223.787	7.45e-59	0.568	0.6357	0.357	115	395	727074	728132	281	353	1	2307406
sp|P27809|KRE2_YEAST	tig00006880_pilon	28.1054	6.05	0.05	0.0995	0.25	168	211	1268486	1268617	44	44	1	2307406
sp|P34253|KTI12_YEAST	tig00000005_pilon	369.392	7.88e-103	0.79	1	0.581	1	313	35042	34110	311	313	1	39846
sp|P34253|KTI12_YEAST	tig00000019_pilon	28.1054	4.42	0.075	0.1502	0.333	194	240	236674	236513	47	54	1	1373199
sp|P34253|KTI12_YEAST	tig00000028_pilon	26.9498	9.84	0.099	0.1981	0.313	33	94	583996	583802	62	65	1	956737
sp|P34253|KTI12_YEAST	tig00000030_pilon	27.7202	5.31	0.195	0.3898	0.241	44	165	204737	205108	122	124	1	1038856
sp|P34253|KTI12_YEAST	tig00000071_pilon	29.6462	1.6	0.037	0.0735	0.478	3	25	426034	426102	23	23	1	489712
sp|P34253|KTI12_YEAST	tig00000121_pilon	26.9498	9.68	0.142	0.2843	0.222	4	92	315155	315439	89	95	1	384248
sp|P34253|KTI12_YEAST	tig00006880_pilon	245.743	5.85e-86	0.609	0.5687	0.65	9	186	550153	550689	178	179	1	2307406
sp|P34253|KTI12_YEAST	tig00006880_pilon	65.4698	5.85e-86	0.363	0.2013	0.524	197	259	550719	550901	61	63	1	2307406
sp|P34253|KTI12_YEAST	tig00006880_pilon	45.8246	5.85e-86	0.322	0.131	0.512	262	302	550907	551026	40	41	1	2307406
sp|P34253|KTI12_YEAST	tig00006880_pilon	33.113	0.13	0.193	0.3866	0.268	54	174	1400623	1400267	119	121	1	2307406
sp|P34253|KTI12_YEAST	tig00006880_pilon	30.0314	1.08	0.081	0.1629	0.373	4	54	474315	474467	51	51	1	2307406
sp|P34253|KTI12_YEAST	tig00006880_pilon	28.8758	2.77	0.086	0.1725	0.37	186	239	1568598	1568449	50	54	1	2307406
sp|P34253|KTI12_YEAST	tig00006880_pilon	28.4906	3.3	0.141	0.2812	0.256	3	90	1439290	1439523	78	88	1	2307406
sp|P34253|KTI12_YEAST	tig00006880_pilon	28.4906	3.68	0.051	0.1022	0.438	1	32	1486273	1486368	32	32	1	2307406
sp|P38179|ALG3_YEAST	tig00000019_pilon	35.4242	0.0483	0.096	0.1921	0.177	69	156	1153954	1154241	88	96	1	1373199
sp|P38179|ALG3_YEAST	tig00000019_pilon	30.4166	1.49	0.073	0.1463	0.301	151	217	739074	738856	67	73	1	1373199
sp|P38179|ALG3_YEAST	tig00000020_pilon	35.4242	0.0483	0.096	0.1921	0.177	69	156	29514	29227	88	96	1	57109
sp|P38179|ALG3_YEAST	tig00000021_pilon	30.4166	1.53	0.059	0.1179	0.286	250	303	1049600	1049767	54	56	1	1118589
sp|P38179|ALG3_YEAST	tig00000021_pilon	28.4906	5.85	0.073	0.1463	0.353	164	230	865493	865678	62	67	1	1118589
sp|P38179|ALG3_YEAST	tig00000028_pilon	28.1054	8.04	0.052	0.1048	0.333	215	262	775612	775755	48	48	1	956737
sp|P38179|ALG3_YEAST	tig00000030_pilon	268.085	1.11e-123	0.534	0.4934	0.575	3	228	643978	643310	223	226	1	1038856
sp|P38179|ALG3_YEAST	tig00000030_pilon	194.126	1.11e-123	0.461	0.4214	0.49	222	414	643331	642738	193	198	1	1038856
sp|P43497|CWP2_YEAST	tig00000019_pilon	26.5646	1.49	0.198	0.163	0.733	21	35	1111687	1111731	15	15	1	1373199
sp|P43497|CWP2_YEAST	tig00000019_pilon	24.6386	4.98	0.198	0.163	0.733	21	35	1111531	1111575	15	15	1	1373199
sp|P43497|CWP2_YEAST	tig00000019_pilon	24.6386	4.98	0.198	0.163	0.733	21	35	1111633	1111677	15	15	1	1373199
sp|P43497|CWP2_YEAST	tig00000021_pilon	27.7202	0.569	0.29	0.1522	0.929	22	35	891047	891088	14	14	1	1118589
sp|P43497|CWP2_YEAST	tig00000063_pilon	25.7942	2.56	0.198	0.163	0.733	21	35	240367	240411	15	15	1	373102
sp|P43497|CWP2_YEAST	tig00000063_pilon	24.6386	5.99	0.219	0.1522	0.786	22	35	236853	236812	14	14	1	373102
sp|P43497|CWP2_YEAST	tig00000063_pilon	24.6386	5.99	0.219	0.1522	0.786	22	35	240004	240045	14	14	1	373102
sp|P43497|CWP2_YEAST	tig00000063_pilon	24.6386	6.19	0.198	0.163	0.733	21	35	236931	236887	15	15	1	373102
sp|P43497|CWP2_YEAST	tig00000063_pilon	24.6386	6.19	0.198	0.163	0.733	21	35	236793	236749	15	15	1	373102
sp|P43497|CWP2_YEAST	tig00006880_pilon	26.5646	1.49	0.244	0.1413	0.846	23	35	514257	514219	13	13	1	2307406
sp|Q4P8U8|KEX1_USTMA	tig00000003_pilon	148.673	5.85e-36	0.528	0.5556	0.284	65	429	1712386	1713411	342	365	1	2170539
sp|Q4P8U8|KEX1_USTMA	tig00000003_pilon	110.153	2.51e-24	0.379	0.2572	0.365	64	232	205750	205289	154	169	1	2170539
sp|Q4P8U8|KEX1_USTMA	tig00000003_pilon	65.0846	8.09e-11	0.129	0.2588	0.283	304	473	205079	204579	167	170	1	2170539
sp|Q4P8U8|KEX1_USTMA	tig00000003_pilon	32.3426	0.53	0.038	0.0761	0.32	420	469	1713387	1713536	50	50	1	2170539
sp|Q4P8U8|KEX1_USTMA	tig00000028_pilon	36.965	0.0219	0.063	0.1263	0.243	122	204	125918	126226	83	103	1	956737
sp|Q4P8U8|KEX1_USTMA	tig00000063_pilon	31.187	1.33	0.039	0.0776	0.294	230	280	368561	368704	48	51	1	373102
sp|Q4P8U8|KEX1_USTMA	tig00000063_pilon	28.4906	8.68	0.106	0.2116	0.225	173	311	18619	18981	121	139	1	373102
sp|Q4P8U8|KEX1_USTMA	tig00006880_pilon	257.299	1.1e-68	0.572	0.6438	0.353	47	469	1901501	1902859	423	453	1	2307406
sp|Q6CKK4|KEX1_KLULA	tig00000003_pilon	150.214	1.31e-41	0.533	0.567	0.306	67	430	1712389	1713390	334	364	1	2170539
sp|Q6CKK4|KEX1_KLULA	tig00000003_pilon	38.5058	1.31e-41	0.283	0.067	0.419	451	493	1713435	1713563	43	43	1	2170539
sp|Q6CKK4|KEX1_KLULA	tig00000003_pilon	111.694	6.76e-25	0.392	0.2835	0.385	68	249	205741	205253	163	182	1	2170539
sp|Q6CKK4|KEX1_KLULA	tig00000003_pilon	51.9878	7.83e-07	0.12	0.2399	0.255	340	493	205010	204564	149	154	1	2170539
sp|Q6CKK4|KEX1_KLULA	tig00000028_pilon	29.261	4.49	0.06	0.1199	0.312	179	255	641598	641323	77	92	1	956737
sp|Q6CKK4|KEX1_KLULA	tig00000030_pilon	33.8834	0.181	0.106	0.2118	0.255	309	444	726784	726386	133	136	1	1038856
sp|Q6CKK4|KEX1_KLULA	tig00000071_pilon	31.5722	0.86	0.071	0.1417	0.22	181	271	426520	426765	82	91	1	489712
sp|Q6CKK4|KEX1_KLULA	tig00006880_pilon	405.601	2.36e-113	0.625	0.7508	0.431	27	508	1901444	1902925	482	494	1	2307406
tr|A0A5P2TZB3|A0A5P2TZB3_KLULC	tig00000003_pilon	29.6462	7.87	0.065	0.1291	0.262	931	1091	2132199	2132660	154	161	1	2170539
tr|A0A5P2TZB3|A0A5P2TZB3_KLULC	tig00000020_pilon	32.7278	1	0.036	0.0722	0.267	641	730	48911	48597	90	105	1	57109
tr|A0A5P2TZB3|A0A5P2TZB3_KLULC	tig00000121_pilon	244.202	3.73e-127	0.46	0.4194	0.302	715	1237	168229	166544	523	562	1	384248
tr|A0A5P2TZB3|A0A5P2TZB3_KLULC	tig00000121_pilon	157.532	3.73e-127	0.369	0.239	0.295	388	685	169305	168349	298	319	1	384248
tr|A0A5P2TZB3|A0A5P2TZB3_KLULC	tig00000121_pilon	49.2914	3.73e-127	0.286	0.073	0.32	299	389	169589	169299	91	97	1	384248
tr|A0A5P2TZB3|A0A5P2TZB3_KLULC	tig00000121_pilon	47.7506	3.73e-127	0.301	0.1018	0.275	162	288	170032	169625	127	136	1	384248
tr|A0A5P2TZB3|A0A5P2TZB3_KLULC	tig00000121_pilon	41.2022	3.73e-127	0.268	0.0369	0.37	116	161	170169	170032	46	46	1	384248
tr|A0A5P2U3X4|A0A5P2U3X4_KLULC	tig00000014_pilon	28.4906	3.57	0.033	0.0655	0.5	107	128	25696	25761	22	22	1	1309822
tr|A0A5P2U3X4|A0A5P2U3X4_KLULC	tig00000014_pilon	27.7202	6.25	0.103	0.2054	0.348	170	238	17960	17781	60	69	1	1309822
tr|A0A5P2U3X4|A0A5P2U3X4_KLULC	tig00006880_pilon	26.9498	9.4	0.069	0.0506	0.588	112	128	25490	25440	17	17	1	2307406
tr|A0A5P2U6V5|A0A5P2U6V5_KLULC	tig00000014_pilon	30.0314	1.68	0.055	0.0962	0.513	34	71	1140325	1140209	38	39	1	1309822
tr|A0A5P2U6V5|A0A5P2U6V5_KLULC	tig00000014_pilon	28.8758	3.28	0.063	0.1266	0.446	22	71	27460	27627	50	56	1	1309822
tr|A0A5P2U6V5|A0A5P2U6V5_KLULC	tig00000071_pilon	27.7202	8.72	0.061	0.1215	0.389	24	71	452407	452568	48	54	1	489712
tr|A0A5P2U6V5|A0A5P2U6V5_KLULC	tig00000087_pilon	30.0314	1.49	0.055	0.0962	0.513	34	71	9132	9248	38	39	1	24238
tr|A0A5P2U8G6|A0A5P2U8G6_KLULC	tig00000003_pilon	42.3578	0.000184	0.203	0.3773	0.528	168	270	70396	70079	103	106	1	2170539
tr|A0A5P2U9Q3|A0A5P2U9Q3_KLULC	tig00000003_pilon	369.777	9.58e-103	0.629	0.7354	0.522	104	417	1173852	1172899	314	318	1	2170539
tr|A0A5P2U9Q3|A0A5P2U9Q3_KLULC	tig00000003_pilon	160.614	1.59e-51	0.464	0.4286	0.385	164	346	1188499	1187921	183	193	1	2170539
tr|A0A5P2U9Q3|A0A5P2U9Q3_KLULC	tig00000003_pilon	60.4622	1.59e-51	0.321	0.1429	0.475	107	167	1188677	1188495	61	61	1	2170539
tr|A0A5P2U9Q3|A0A5P2U9Q3_KLULC	tig00000003_pilon	49.6766	2.1e-06	0.064	0.1288	0.436	334	388	1187960	1187802	53	55	1	2170539
tr|A0A5P2U9Q3|A0A5P2U9Q3_KLULC	tig00000010_pilon	253.447	9.28e-68	0.593	0.6862	0.411	96	388	12990	13904	293	305	1	30868
tr|A0A5P2U9Q3|A0A5P2U9Q3_KLULC	tig00000010_pilon	180.259	9.9e-46	0.583	0.6651	0.351	108	391	27849	28691	281	284	1	30868
tr|A0A5P2U9Q3|A0A5P2U9Q3_KLULC	tig00000019_pilon	409.453	1.17e-114	0.659	0.7564	0.561	101	423	141554	140577	323	326	1	1373199
tr|A0A5P2U9Q3|A0A5P2U9Q3_KLULC	tig00000019_pilon	285.419	2.01e-77	0.635	0.7705	0.421	98	426	1083552	1084589	329	346	1	1373199
tr|A0A5P2U9Q3|A0A5P2U9Q3_KLULC	tig00000021_pilon	457.988	2.42e-129	0.693	0.7494	0.637	104	423	351067	350102	320	322	1	1118589
tr|A0A5P2U9Q3|A0A5P2U9Q3_KLULC	tig00000027_pilon	29.6462	2.27	0.123	0.2459	0.232	30	134	1063950	1063645	102	105	1	1100963
tr|A0A5P2U9Q3|A0A5P2U9Q3_KLULC	tig00000028_pilon	275.018	3.26e-74	0.673	0.8454	0.383	31	391	763222	762092	361	377	1	956737
tr|A0A5P2U9Q3|A0A5P2U9Q3_KLULC	tig00000028_pilon	176.022	1.88e-44	0.679	0.8571	0.272	54	419	472371	473681	366	437	1	956737
tr|A0A5P2U9Q3|A0A5P2U9Q3_KLULC	tig00000029_pilon	29.6462	2.27	0.123	0.2459	0.232	30	134	13530	13225	102	105	1	34703
tr|A0A5P2U9Q3|A0A5P2U9Q3_KLULC	tig00000030_pilon	204.527	5.42e-53	0.571	0.6417	0.344	104	377	472073	471054	274	340	1	1038856
tr|A0A5P2U9Q3|A0A5P2U9Q3_KLULC	tig00006880_pilon	210.69	7.25e-55	0.567	0.6347	0.362	107	377	727098	728132	271	345	1	2307406
tr|A0A5P2U364|A0A5P2U364_KLULC	tig00000014_pilon	28.1054	6.53	0.048	0.0412	0.556	105	122	478419	478472	18	18	1	1309822
tr|A0A5P2U364|A0A5P2U364_KLULC	tig00000014_pilon	28.1054	6.53	0.048	0.0412	0.556	105	122	478560	478613	18	18	1	1309822
tr|A0A5P2U364|A0A5P2U364_KLULC	tig00000014_pilon	28.1054	6.53	0.048	0.0412	0.556	105	122	478701	478754	18	18	1	1309822
tr|A0A5P2U364|A0A5P2U364_KLULC	tig00000014_pilon	28.1054	7.16	0.048	0.0412	0.556	105	122	478841	478894	18	18	1	1309822
tr|A0A5P2U364|A0A5P2U364_KLULC	tig00000014_pilon	28.1054	7.16	0.048	0.0412	0.556	105	122	478982	479035	18	18	1	1309822
tr|W0TAU5|W0TAU5_KLUMD	tig00000019_pilon	34.2686	0.307	0.027	0.0544	0.342	553	620	53280	53489	68	70	1	1373199
tr|W0TAU5|W0TAU5_KLUMD	tig00000028_pilon	33.8834	0.369	0.027	0.0544	0.324	166	233	529493	529323	57	68	1	956737
tr|W0TAU5|W0TAU5_KLUMD	tig00000121_pilon	224.942	3.05e-120	0.468	0.436	0.301	696	1240	168274	166532	545	581	1	384248
tr|W0TAU5|W0TAU5_KLUMD	tig00000121_pilon	152.14	3.05e-120	0.368	0.2352	0.317	389	682	169305	168355	294	317	1	384248
tr|W0TAU5|W0TAU5_KLUMD	tig00000121_pilon	51.2174	3.05e-120	0.299	0.0984	0.291	163	285	170032	169637	123	132	1	384248
tr|W0TAU5|W0TAU5_KLUMD	tig00000121_pilon	49.2914	3.05e-120	0.288	0.0768	0.319	295	390	169637	169299	96	113	1	384248
tr|W0TAU5|W0TAU5_KLUMD	tig00000121_pilon	38.891	3.05e-120	0.268	0.0352	0.295	119	162	170163	170032	44	44	1	384248
tr|W0TH48|W0TH48_KLUMD	tig00000003_pilon	71.633	3.07e-13	0.153	0.3061	0.413	204	293	70351	70079	90	91	1	2170539
tr|W0TH48|W0TH48_KLUMD	tig00000122_pilon	28.8758	2.08	0.053	0.1054	0.355	207	237	11106	11198	31	31	1	484836
