# Supplementary material for: Unlocking the genome of the non-sourdough Kazachstania humilis MAW1: insights into inhibitory factors and phenotypic properties
Source: Microb Cell Fact. 2024 Apr 15;23:111. doi: 10.1186/s12934-024-02380-7 (PMC11017505; doi:10.1186/s12934-024-02380-7)
Supplement: Supplementary file 3 — Supplementary Material 3 [file 12934_2024_2380_MOESM3_ESM.xlsx]

## Sheet: Arkusz1
Query	Name	Bit-Score	E Value	Grade	Query coverage	% Identical Sites	Query start	Query end	Hit start	Hit end	Min Sequence Length	Max Sequence Length	Original Query Frame	Sequence Length
sp|P01546|M11P_SCVM1	tig00000003_pilon	27.7202	5.29	0.068	0.1361	0.239	158	200	416138	416275	43	46	1	2170539
sp|P01546|M11P_SCVM1	tig00000003_pilon	26.9498	8.66	0.033	0.0665	0.476	143	163	1962570	1962508	21	21	1	2170539
sp|P01546|M11P_SCVM1	tig00000007_pilon	29.6462	1.66	0.076	0.1519	0.333	156	203	174520	174654	45	48	1	226283
sp|P01546|M11P_SCVM1	tig00000014_pilon	28.4906	3	0.074	0.1487	0.308	245	291	1106083	1106238	47	52	1	1309822
sp|P01546|M11P_SCVM1	tig00000014_pilon	27.335	8.16	0.059	0.1171	0.324	142	178	76138	76248	37	37	1	1309822
sp|P01546|M11P_SCVM1	tig00000033_pilon	27.335	7.64	0.134	0.269	0.244	118	202	2329	2559	77	85	1	24653
sp|P01546|M11P_SCVM1	tig00000071_pilon	27.335	7.9	0.081	0.1614	0.314	11	61	229040	229180	47	51	1	489712
sp|P09805|KTXA_KLULA	tig00000003_pilon	32.3426	0.969	0.037	0.0733	0.306	487	570	1038071	1038325	84	85	1	2170539
sp|P09805|KTXA_KLULA	tig00000021_pilon	33.8834	0.41	0.05	0.0995	0.198	443	556	251331	250969	114	121	1	1118589
sp|P09805|KTXA_KLULA	tig00000071_pilon	33.4982	0.55	0.023	0.0462	0.434	443	495	215368	215216	51	53	1	489712
sp|P09807|KTXG_KLULA	tig00000021_pilon	28.4906	2.1	0.068	0.1365	0.353	70	103	979543	979442	34	34	1	1118589
sp|P09807|KTXG_KLULA	tig00000030_pilon	31.5722	0.263	0.283	0.5663	0.243	53	193	31556	31945	130	141	1	1038856
sp|P09807|KTXG_KLULA	tig00000030_pilon	31.187	0.409	0.106	0.2129	0.327	154	206	242346	242182	53	55	1	1038856
sp|P09807|KTXG_KLULA	tig00000030_pilon	26.9498	6.87	0.133	0.2651	0.294	157	222	777078	776884	65	66	1	1038856
sp|P09807|KTXG_KLULA	tig00006880_pilon	28.8758	2.03	0.05	0.1004	0.48	63	87	1992733	1992807	25	25	1	2307406
sp|P10410|TOXK_CYBMR	tig00000028_pilon	25.409	5.07	0.144	0.288	0.351	90	125	675760	675650	36	37	1	956737
sp|P10410|TOXK_CYBMR	tig00006880_pilon	26.9498	1.79	0.296	0.592	0.27	3	76	1590164	1589961	68	74	1	2307406
sp|P16948|KP6T_UMV6	tig00000014_pilon	26.9498	6.39	0.084	0.1689	0.324	82	118	492741	492851	37	37	1	1309822
sp|P16948|KP6T_UMV6	tig00006880_pilon	28.1054	2.31	0.084	0.1689	0.378	46	82	250134	250244	37	37	1	2307406
sp|P16948|KP6T_UMV6	tig00006880_pilon	26.5646	6.71	0.126	0.2511	0.309	133	187	731817	731656	54	55	1	2307406
sp|P19972|TOXK_MILFA	tig00000021_pilon	31.187	0.319	0.169	0.3378	0.293	78	152	825052	825261	70	75	1	1118589
sp|P19972|TOXK_MILFA	tig00000027_pilon	26.5646	8.54	0.11	0.2207	0.275	154	202	173721	173569	49	51	1	1100963
sp|P22313|KHR1_YEASX	tig00000039_pilon	28.1054	4.27	0.084	0.1689	0.3	55	104	7727	7876	50	50	1	57720
sp|Q00948|TOXK_CYBSA	tig00000021_pilon	26.9498	1.65	0.157	0.3145	0.359	64	102	155620	155736	39	39	1	1118589
sp|Q00948|TOXK_CYBSA	tig00000021_pilon	26.9498	1.7	0.23	0.4597	0.254	48	104	435542	435330	57	71	1	1118589
sp|Q00948|TOXK_CYBSA	tig00000028_pilon	25.0238	7.39	0.145	0.2903	0.389	78	113	743230	743331	34	36	1	956737
sp|Q00948|TOXK_CYBSA	tig00000030_pilon	25.0238	7.52	0.113	0.2258	0.355	97	124	10073	9981	28	31	1	1038856
sp|Q00948|TOXK_CYBSA	tig00000030_pilon	24.6386	8.04	0.238	0.4758	0.322	41	99	448325	448489	55	59	1	1038856
sp|Q00948|TOXK_CYBSA	tig00000122_pilon	26.1794	3.43	0.214	0.4274	0.339	48	100	398974	399132	53	53	1	484836
sp|Q00948|TOXK_CYBSA	tig00006880_pilon	25.0238	6.97	0.085	0.1694	0.476	85	105	1025017	1024955	21	21	1	2307406
sp|Q90121|KP4T_UMV4	tig00000003_pilon	25.0238	8	0.098	0.1969	0.4	29	53	1135996	1136070	25	25	1	2170539
sp|Q90121|KP4T_UMV4	tig00000014_pilon	31.5722	0.0891	0.109	0.1732	0.545	42	63	300098	300033	22	22	1	1309822
sp|Q90121|KP4T_UMV4	tig00000019_pilon	25.0238	6.6	0.126	0.252	0.313	1	32	26063	25968	32	32	1	1373199
sp|Q90121|KP4T_UMV4	tig00000021_pilon	26.5646	2.33	0.118	0.2362	0.433	90	119	332059	331970	30	30	1	1118589
sp|Q90121|KP4T_UMV4	tig00000045_pilon	26.5646	2.84	0.154	0.3071	0.333	68	106	112360	112244	39	39	1	181049
sp|Q90121|KP4T_UMV4	tig00000063_pilon	26.5646	2.66	0.126	0.252	0.438	21	52	334177	334082	32	32	1	373102
sp|Q90121|KP4T_UMV4	tig00000122_pilon	27.335	1.64	0.146	0.2913	0.324	70	106	407332	407222	37	37	1	484836
tr|A5A0Q7|A5A0Q7_9SACH	tig00000003_pilon	60.8474	6.22e-10	0.421	0.8429	0.271	36	298	1732878	1732156	241	263	1	2170539
tr|A5A0Q7|A5A0Q7_9SACH	tig00000003_pilon	30.4166	0.916	0.071	0.141	0.341	95	138	1120454	1120582	43	44	1	2170539
tr|A5A0Q7|A5A0Q7_9SACH	tig00000014_pilon	28.4906	3.05	0.045	0.0897	0.464	234	261	311865	311788	26	28	1	1309822
tr|A5A0Q7|A5A0Q7_9SACH	tig00000027_pilon	27.335	6.9	0.122	0.2436	0.263	49	124	637218	637015	68	76	1	1100963
tr|A5A0Q7|A5A0Q7_9SACH	tig00000030_pilon	30.8018	0.609	0.087	0.1731	0.328	39	92	733732	733538	54	65	1	1038856
tr|A5A0Q7|A5A0Q7_9SACH	tig00000063_pilon	477.248	2.48e-135	0.865	0.9295	0.8	23	312	15756	16625	290	290	1	373102
tr|A5A0Q7|A5A0Q7_9SACH	tig00000063_pilon	67.3958	6.82e-12	0.353	0.7051	0.279	34	253	32361	32969	203	220	1	373102
tr|A5A0Q7|A5A0Q7_9SACH	tig00000071_pilon	55.0694	3.5e-08	0.349	0.6987	0.266	34	251	286146	286769	208	218	1	489712
tr|B9WE14|B9WE14_CANDC	tig00000027_pilon	28.1054	7.29	0.096	0.1924	0.238	299	379	693392	693141	81	84	1	1100963
tr|B9WE14|B9WE14_CANDC	tig00000028_pilon	66.6254	1.48e-11	0.328	0.6556	0.258	120	395	574768	573929	276	280	1	956737
tr|B9WE14|B9WE14_CANDC	tig00000122_pilon	31.9574	0.393	0.076	0.152	0.266	195	258	374695	374871	59	64	1	484836
tr|E9PA29|E9PA29_YEASX	tig00000003_pilon	27.335	8.67	0.065	0.1298	0.404	78	124	2156369	2156214	47	52	1	2170539
tr|E9PA29|E9PA29_YEASX	tig00000012_pilon	27.335	8.67	0.065	0.1298	0.404	78	124	16999	16844	47	52	1	25511
tr|E9PA29|E9PA29_YEASX	tig00000021_pilon	30.0314	1.34	0.127	0.2541	0.245	268	359	1056492	1056752	87	92	1	1118589
tr|E9PA29|E9PA29_YEASX	tig00000071_pilon	28.1054	5.53	0.063	0.0552	0.571	340	359	36016	36078	20	21	1	489712
tr|E9PA29|E9PA29_YEASX	tig00000122_pilon	31.187	0.562	0.097	0.047	0.647	343	359	38683	38733	17	17	1	484836
tr|E9PA29|E9PA29_YEASX	tig00006882_pilon	30.0314	1.24	0.127	0.2541	0.235	268	359	27268	27528	87	92	1	43132
tr|E9PA29|E9PA29_YEASX	tig00006883_pilon	30.0314	1.34	0.127	0.2541	0.245	268	359	27023	27283	87	92	1	60422
tr|G8B7X9|G8B7X9_CANPC	tig00000003_pilon	28.1054	6.44	0.052	0.1038	0.364	135	178	363529	363398	44	44	1	2170539
tr|G8B7X9|G8B7X9_CANPC	tig00000014_pilon	66.2402	2.08e-11	0.303	0.6061	0.227	32	288	1070560	1069766	257	265	1	1309822
tr|G8B7X9|G8B7X9_CANPC	tig00000063_pilon	34.2686	0.0914	0.1	0.2005	0.28	184	268	32532	32801	85	90	1	373102
tr|G8B7X9|G8B7X9_CANPC	tig00000122_pilon	427.172	5.4e-120	0.739	0.9458	0.532	21	421	423598	422372	401	409	1	484836
tr|G8B7X9|G8B7X9_CANPC	tig00006880_pilon	294.278	4.29e-80	0.696	0.8915	0.397	38	415	194608	195921	378	438	1	2307406
tr|G8B7X9|G8B7X9_CANPC	tig00006880_pilon	32.7278	0.247	0.065	0.1297	0.309	224	278	452000	451866	45	55	1	2307406
tr|J7S410|J7S410_KAZNA	tig00000003_pilon	28.8758	3.58	0.056	0.1114	0.313	176	223	1527889	1527746	48	48	1	2170539
tr|J7S410|J7S410_KAZNA	tig00000005_pilon	27.7202	9.03	0.059	0.1183	0.346	72	122	33004	32852	51	51	1	39846
tr|J7S410|J7S410_KAZNA	tig00000014_pilon	64.6994	5.88e-11	0.294	0.587	0.252	42	294	1070539	1069769	253	257	1	1309822
tr|J7S410|J7S410_KAZNA	tig00000019_pilon	27.7202	9.58	0.061	0.123	0.261	233	285	905292	905498	53	69	1	1373199
tr|J7S410|J7S410_KAZNA	tig00000021_pilon	28.1054	7.39	0.08	0.1601	0.276	294	362	248791	248567	69	75	1	1118589
tr|J7S410|J7S410_KAZNA	tig00000027_pilon	31.187	0.804	0.043	0.0858	0.378	395	431	320954	320844	37	37	1	1100963
tr|J7S410|J7S410_KAZNA	tig00000028_pilon	33.113	0.185	0.084	0.1671	0.278	236	307	661955	661764	64	72	1	956737
tr|J7S410|J7S410_KAZNA	tig00000028_pilon	28.1054	7.09	0.036	0.0487	0.524	189	209	332130	332068	21	21	1	956737
tr|J7S410|J7S410_KAZNA	tig00000071_pilon	29.261	3.05	0.042	0.0835	0.444	127	162	268315	268211	35	36	1	489712
tr|J7S410|J7S410_KAZNA	tig00000071_pilon	28.8758	4.34	0.119	0.239	0.26	161	263	318443	318721	93	103	1	489712
tr|J7S410|J7S410_KAZNA	tig00000119_pilon	29.6462	2.06	0.073	0.1462	0.299	195	257	42560	42363	63	66	1	253626
tr|J7S410|J7S410_KAZNA	tig00000122_pilon	520.776	2.93e-148	0.772	0.9165	0.627	37	431	423559	422375	395	395	1	484836
tr|J7S410|J7S410_KAZNA	tig00006880_pilon	291.967	2.59e-79	0.7	0.9002	0.387	40	427	194605	195924	388	440	1	2307406
tr|J7S410|J7S410_KAZNA	tig00006880_pilon	28.1054	6.63	0.044	0.0882	0.263	85	122	2021858	2021971	38	38	1	2307406
tr|J7S410|J7S410_KAZNA	tig00006880_pilon	27.7202	8.24	0.059	0.1183	0.346	72	122	552162	552314	51	51	1	2307406
tr|J7S427|J7S427_KAZNA	tig00000003_pilon	1071.23	0	0.813	0.9876	0.639	1	874	634814	637375	854	874	1	2170539
tr|J7S427|J7S427_KAZNA	tig00000003_pilon	33.8834	0.254	0.06	0.1209	0.252	523	629	324187	323876	104	107	1	2170539
tr|J7S427|J7S427_KAZNA	tig00000019_pilon	30.4166	2.93	0.024	0.0486	0.279	668	710	566958	566830	43	43	1	1373199
tr|J7S427|J7S427_KAZNA	tig00000027_pilon	29.6462	5.67	0.043	0.0859	0.329	744	819	195421	195618	66	76	1	1100963
tr|J7S427|J7S427_KAZNA	tig00000119_pilon	29.6462	4.8	0.036	0.0712	0.302	161	223	55036	54848	63	63	1	253626
tr|J7S427|J7S427_KAZNA	tig00006880_pilon	29.261	6.16	0.023	0.0463	0.366	2	42	61824	61702	41	41	1	2307406
tr|J8Q1Q0|J8Q1Q0_SACAR	tig00000014_pilon	55.0694	4.86e-08	0.323	0.6451	0.244	55	343	1070539	1069664	289	292	1	1309822
tr|J8Q1Q0|J8Q1Q0_SACAR	tig00000019_pilon	29.261	3.21	0.06	0.1205	0.304	151	204	625245	625078	54	56	1	1373199
tr|J8Q1Q0|J8Q1Q0_SACAR	tig00000021_pilon	29.261	3.32	0.036	0.0714	0.371	119	150	574575	574679	32	35	1	1118589
tr|J8Q1Q0|J8Q1Q0_SACAR	tig00000122_pilon	610.527	2.9e-175	0.817	0.9821	0.651	4	443	423721	422378	440	448	1	484836
tr|J8Q1Q0|J8Q1Q0_SACAR	tig00006880_pilon	259.996	1.11e-69	0.74	0.9799	0.355	1	439	194446	195921	439	492	1	2307406
tr|J8Q1Q0|J8Q1Q0_SACAR	tig00006880_pilon	29.261	3.03	0.137	0.2746	0.246	118	240	1065953	1065606	116	123	1	2307406
tr|J8Q1Q0|J8Q1Q0_SACAR	tig00006880_pilon	28.1054	6.31	0.109	0.2188	0.224	25	122	1293418	1293149	90	98	1	2307406
tr|M3HTF7|M3HTF7_CANMX	tig00000003_pilon	72.4034	2.79e-13	0.194	0.3885	0.274	261	429	334996	335520	169	175	1	2170539
tr|M3HTF7|M3HTF7_CANMX	tig00000003_pilon	62.3882	3.35e-10	0.141	0.2828	0.394	159	281	334637	335029	123	131	1	2170539
tr|M3HTF7|M3HTF7_CANMX	tig00006880_pilon	31.5722	0.602	0.084	0.1678	0.304	301	373	786849	786631	73	73	1	2307406
tr|M3HTF7|M3HTF7_CANMX	tig00006880_pilon	30.8018	1.17	0.074	0.1471	0.215	197	260	830491	830727	64	79	1	2307406
tr|M3HTF7|M3HTF7_CANMX	tig00006889_pilon	27.7202	8.41	0.036	0.0713	0.355	311	341	10036	9944	31	31	1	68426
tr|Q7LZU3|Q7LZU3_9VIRU	tig00000014_pilon	28.1054	4.64	0.057	0.113	0.381	159	197	615723	615598	39	42	1	1309822
tr|Q7Z8R6|Q7Z8R6_9ASCO	tig00000003_pilon	38.891	0.0175	0.027	0.0536	0.274	968	1051	1038071	1038325	84	85	1	2170539
tr|Q7Z8R6|Q7Z8R6_9ASCO	tig00000003_pilon	31.5722	2.88	0.015	0.0293	0.304	828	873	1692446	1692583	46	46	1	2170539
tr|Q7Z8R6|Q7Z8R6_9ASCO	tig00000003_pilon	30.8018	4.48	0.027	0.0548	0.297	1040	1125	1038355	1038594	80	86	1	2170539
tr|Q7Z8R6|Q7Z8R6_9ASCO	tig00000030_pilon	34.6538	0.293	0.02	0.0395	0.318	979	1040	869806	869555	62	84	1	1038856
tr|Q7Z8R6|Q7Z8R6_9ASCO	tig00006880_pilon	31.5722	2.5	0.025	0.0491	0.351	721	797	1790641	1790838	66	77	1	2307406
tr|Q7Z8R9|Q7Z8R9_9ASCO	tig00000007_pilon	28.1054	2.83	0.081	0.1614	0.357	4	44	88111	88236	41	42	1	226283
tr|Q7Z8R9|Q7Z8R9_9ASCO	tig00000063_pilon	26.9498	7.15	0.096	0.1929	0.353	30	78	3281	3424	48	49	1	373102
tr|Q7Z8R9|Q7Z8R9_9ASCO	tig00006880_pilon	33.113	0.0948	0.122	0.2441	0.29	78	139	99841	100026	62	62	1	2307406
tr|Q7Z8R9|Q7Z8R9_9ASCO	tig00006880_pilon	27.7202	3.92	0.112	0.2244	0.31	115	171	347390	347217	57	58	1	2307406
tr|Q8NJU1|Q8NJU1_ZYGBA	tig00000003_pilon	29.6462	0.912	0.092	0.1849	0.364	169	212	2107238	2107110	43	44	1	2170539
tr|Q8NJU1|Q8NJU1_ZYGBA	tig00000003_pilon	27.335	4.68	0.141	0.2815	0.299	71	137	744861	744667	65	67	1	2170539
tr|Q00569|Q00569_WICAO	tig00000003_pilon	35.8094	0.03	0.038	0.0752	0.406	200	230	174656	174561	31	32	1	2170539
tr|Q00569|Q00569_WICAO	tig00000003_pilon	30.0314	1.79	0.053	0.1068	0.356	198	241	1984954	1985079	42	44	1	2170539
tr|Q00569|Q00569_WICAO	tig00000014_pilon	39.6614	0.00206	0.053	0.0752	0.531	200	230	933943	933848	31	32	1	1309822
tr|Q00569|Q00569_WICAO	tig00000014_pilon	30.8018	0.888	0.035	0.0704	0.414	358	386	885384	885470	29	29	1	1309822
tr|Q00569|Q00569_WICAO	tig00000019_pilon	31.187	0.733	0.046	0.0922	0.385	194	231	408859	408966	36	38	1	1373199
tr|Q00569|Q00569_WICAO	tig00000019_pilon	28.4906	4.48	0.058	0.1165	0.292	217	264	734866	734735	44	48	1	1373199
tr|Q00569|Q00569_WICAO	tig00000019_pilon	27.7202	7.15	0.052	0.1044	0.333	199	241	824858	824724	43	45	1	1373199
tr|Q00569|Q00569_WICAO	tig00000021_pilon	30.4166	1.4	0.076	0.1529	0.246	197	259	143888	143700	63	63	1	1118589
tr|Q00569|Q00569_WICAO	tig00000027_pilon	30.0314	1.67	0.049	0.0971	0.325	200	239	130534	130647	38	40	1	1100963
tr|Q00569|Q00569_WICAO	tig00000027_pilon	29.261	3.13	0.075	0.1505	0.303	348	409	539884	539693	62	64	1	1100963
tr|Q00569|Q00569_WICAO	tig00000028_pilon	29.6462	2.38	0.042	0.085	0.343	198	232	921390	921488	33	35	1	956737
tr|Q00569|Q00569_WICAO	tig00000028_pilon	27.7202	8.31	0.062	0.1238	0.314	193	243	236464	236604	47	51	1	956737
tr|Q00569|Q00569_WICAO	tig00000030_pilon	31.9574	0.423	0.041	0.0825	0.294	200	233	742825	742733	31	34	1	1038856
tr|Q00569|Q00569_WICAO	tig00000030_pilon	31.187	0.697	0.036	0.0728	0.387	200	229	612874	612966	30	31	1	1038856
tr|Q00569|Q00569_WICAO	tig00000058_pilon	27.7202	8.45	0.046	0.0922	0.289	200	237	4722	4835	38	38	1	39530
tr|Q00569|Q00569_WICAO	tig00000071_pilon	182.956	1.71e-46	0.455	0.3786	0.531	255	410	56367	55882	156	162	1	489712
tr|Q00569|Q00569_WICAO	tig00006880_pilon	30.4166	1.25	0.051	0.1019	0.357	200	241	426875	427000	42	42	1	2307406
tr|Q00569|Q00569_WICAO	tig00006889_pilon	30.4166	1.28	0.055	0.1092	0.319	200	244	27098	27229	44	45	1	68426
tr|Q707V3|Q707V3_9ASCO	tig00000027_pilon	28.1054	4.24	0.051	0.1027	0.441	191	224	807226	807324	33	34	1	1100963
tr|Q707V3|Q707V3_9ASCO	tig00000030_pilon	28.8758	2.46	0.088	0.1752	0.293	162	219	196182	196406	58	75	1	1038856
tr|Q707V3|Q707V3_9ASCO	tig00000064_pilon	34.6538	0.0453	0.073	0.145	0.373	198	245	27033	27185	48	51	1	53298
tr|Q707V3|Q707V3_9ASCO	tig00006880_pilon	28.4906	3.65	0.054	0.1088	0.405	50	85	1934490	1934380	36	37	1	2307406
tr|Q707V7|Q707V7_9ASCO	tig00000014_pilon	28.8758	2.97	0.094	0.1871	0.279	94	157	927167	927370	64	68	1	1309822
tr|Q707V7|Q707V7_9ASCO	tig00000030_pilon	33.8834	0.0924	0.142	0.2836	0.287	174	270	238680	238366	97	105	1	1038856
tr|Q707V9|Q707V9_9ASCO	tig00000003_pilon	41.5874	0.00156	0.044	0.0873	0.284	322	405	1038071	1038325	84	85	1	2170539
tr|Q707V9|Q707V9_9ASCO	tig00000014_pilon	29.261	7.86	0.051	0.1029	0.257	562	660	200921	201250	99	110	1	1309822
tr|Q707V9|Q707V9_9ASCO	tig00000019_pilon	31.9574	1.18	0.047	0.0936	0.267	658	747	111374	111072	90	101	1	1373199
tr|Q707V9|Q707V9_9ASCO	tig00000028_pilon	32.7278	0.682	0.037	0.0748	0.292	724	795	224682	224473	70	72	1	956737
tr|Q707V9|Q707V9_9ASCO	tig00000071_pilon	32.7278	0.622	0.03	0.0603	0.345	276	333	215377	215207	57	58	1	489712
tr|Q707V9|Q707V9_9ASCO	tig00006880_pilon	30.0314	5.09	0.023	0.0457	0.341	402	445	1931549	1931418	44	44	1	2307406
